# Supplementary material for: Biological evaluation and structure activity relationship of 9-methyl-1-phenyl-9H-pyrido[3,4-b]indole derivatives as anti-leishmanial agents
Source: Bioorg Chem. 2019 Mar;84:98–105. doi: 10.1016/j.bioorg.2018.11.037 (PMC6369240; doi:10.1016/j.bioorg.2018.11.037)
Supplement: Supplementary data 1 [file mmc1.xml]

<?xml version="1.0" encoding="UTF-8" standalone="no"?><data:data><datasets><author>penta.ashok@gmail.com</author><type>0</type><dataset><value>1</value><reason>No data was used for the research described in the article</reason><comments/></dataset></datasets></data:data>
